# Supplementary material for: Building upon the foundational science curriculum with physiology-based grand rounds: a multi-institutional program evaluation
Source: Med Educ Online. 2021 Jun 11;26(1):1937908. doi: 10.1080/10872981.2021.1937908 (PMC8204959; doi:10.1080/10872981.2021.1937908)
Supplement: Supplemental Material [file ZMEO_A_1937908_SM0356.zip]

Archive with 4 entries (3 files):
- supplementary/
- supplementary/Appendix_Table1_PS_Only.docx
- supplementary/Appendix_Table2_MUSC_Only.docx
- supplementary/Appendix_Table2_MUSC_Only_.docx
